# Supplementary material for: Lidocaine Modulates Cytokine Production and Reprograms the Tumor Immune Microenvironment to Enhance Anti-Tumor Immune Responses in Gastric Cancer
Source: Int J Mol Sci. 2025 Mar 31;26(7):3236. doi: 10.3390/ijms26073236 (PMC11989700; doi:10.3390/ijms26073236)
Supplement: Supplementary file 1 [file ijms-26-03236-s001.zip]

Archive with 1 entries (1 files):
- ijms-3516683-supplementary.pdf
